# Supplementary material for: Artificial intelligence-driven malware detection framework for internet of things environment
Source: PeerJ Comput Sci. 2023 May 29;9:e1366. doi: 10.7717/peerj-cs.1366 (PMC10280412; doi:10.7717/peerj-cs.1366)
Supplement: Supplemental Information 2 [file peerj-cs-09-1366-s002.py]

% Basics of Yolov7 is used from https://github.com/WongKinYiu/yolov7

%Our customized code

class Detections:
    # detections class for YOLOv5 inference results
    def __init__(self, imgs, pred, files, times=None, names=None, shape=None):
        super(Detections, self).__init__()
        d = pred[0].device  # device
        gn = [torch.tensor([*[im.shape[i] for i in [1, 0, 1, 0]], 1., 1.], device=d) for im in imgs]  # normalizations
        self.imgs = imgs  # list of images as numpy arrays
        self.pred = pred  # list of tensors pred[0] = (xyxy, conf, cls)
        self.names = names  # class names
        self.files = files  # image filenames
        self.xyxy = pred  # xyxy pixels
        self.xywh = [xyxy2xywh(x) for x in pred]  # xywh pixels
        self.xyxyn = [x / g for x, g in zip(self.xyxy, gn)]  # xyxy normalized
        self.xywhn = [x / g for x, g in zip(self.xywh, gn)]  # xywh normalized
        self.n = len(self.pred)  # number of images (batch size)
        self.t = tuple((times[i + 1] - times[i]) * 1000 / self.n for i in range(3))  # timestamps (ms)
        self.s = shape  # inference BCHW shape

    def display(self, pprint=False, show=False, save=False, render=False, save_dir=''):
        colors = color_list()
        for i, (img, pred) in enumerate(zip(self.imgs, self.pred)):
            str = f'image {i + 1}/{len(self.pred)}: {img.shape[0]}x{img.shape[1]} '
            if pred is not None:
                for c in pred[:, -1].unique():
                    n = (pred[:, -1] == c).sum()  # detections per class
                    str += f"{n} {self.names[int(c)]}{'s' * (n > 1)}, "  # add to string
                if show or save or render:
                    for *box, conf, cls in pred:  # xyxy, confidence, class
                        label = f'{self.names[int(cls)]} {conf:.2f}'
                        plot_one_box(box, img, label=label, color=colors[int(cls) % 10])
            img = Image.fromarray(img.astype(np.uint8)) if isinstance(img, np.ndarray) else img  # from np
            if pprint:
                print(str.rstrip(', '))
            if show:
                img.show(self.files[i])  # show
            if save:
                f = self.files[i]
                img.save(Path(save_dir) / f)  # save
                print(f"{'Saved' * (i == 0)} {f}", end=',' if i < self.n - 1 else f' to {save_dir}\n')
            if render:
                self.imgs[i] = np.asarray(img)

    def print(self):
        self.display(pprint=True)  # print results
        print(f'Speed: %.1fms pre-process, %.1fms inference, %.1fms NMS per image at shape {tuple(self.s)}' % self.t)

    def show(self):
        self.display(show=True)  # show results

    def save(self, save_dir='runs/hub/exp'):
        save_dir = increment_path(save_dir, exist_ok=save_dir != 'runs/hub/exp')  # increment save_dir
        Path(save_dir).mkdir(parents=True, exist_ok=True)
        self.display(save=True, save_dir=save_dir)  # save results

    def render(self):
        self.display(render=True)  # render results
        return self.imgs

    def pandas(self):
        # return detections as pandas DataFrames, i.e. print(results.pandas().xyxy[0])
        new = copy(self)  # return copy
        ca = 'xmin', 'ymin', 'xmax', 'ymax', 'confidence', 'class', 'name'  # xyxy columns
        cb = 'xcenter', 'ycenter', 'width', 'height', 'confidence', 'class', 'name'  # xywh columns
        for k, c in zip(['xyxy', 'xyxyn', 'xywh', 'xywhn'], [ca, ca, cb, cb]):
            a = [[x[:5] + [int(x[5]), self.names[int(x[5])]] for x in x.tolist()] for x in getattr(self, k)]  # update
            setattr(new, k, [pd.DataFrame(x, columns=c) for x in a])
        return new

    def tolist(self):
        # return a list of Detections objects, i.e. 'for result in results.tolist():'
        x = [Detections([self.imgs[i]], [self.pred[i]], self.names, self.s) for i in range(self.n)]
        for d in x:
            for k in ['imgs', 'pred', 'xyxy', 'xyxyn', 'xywh', 'xywhn']:
                setattr(d, k, getattr(d, k)[0])  # pop out of list
        return x

    def __len__(self):
        return self.n


class Classify(nn.Module):
    # Classification head, i.e. x(b,c1,20,20) to x(b,c2)
    def __init__(self, c1, c2, k=1, s=1, p=None, g=1):  # ch_in, ch_out, kernel, stride, padding, groups
        super(Classify, self).__init__()
        self.aap = nn.AdaptiveAvgPool2d(1)  # to x(b,c1,1,1)
        self.conv = nn.Conv2d(c1, c2, k, s, autopad(k, p), groups=g)  # to x(b,c2,1,1)
        self.flat = nn.Flatten()

    def forward(self, x):
        z = torch.cat([self.aap(y) for y in (x if isinstance(x, list) else [x])], 1)  # cat if list
        return self.flat(self.conv(z))  # flatten to x(b,c2)
