# Supplementary material for: Artificial intelligence-driven malware detection framework for internet of things environment
Source: PeerJ Comput Sci. 2023 May 29;9:e1366. doi: 10.7717/peerj-cs.1366 (PMC10280412; doi:10.7717/peerj-cs.1366)
Supplement: Supplemental Information 3 [file peerj-cs-09-1366-s003.py]

@author: 
% _____________________________________________________
% Main paper:
% Harris hawks optimization: Algorithm and applications
% Ali Asghar Heidari, Seyedali Mirjalili, Hossam Faris, Ibrahim Aljarah, Majdi Mafarja, Huiling Chen
% Future Generation Computer Systems, 
% DOI: https://doi.org/10.1016/j.future.2019.02.028
%https://github.com/cahitberkay/Harris-Hawks-Optimization-HHO---Python-Code/blob/master/HHO.py
% _____________________________________________________
% our code
import tensorflow as tf

def build_model(HarrisHp):
  inputs = tf.keras.Input(shape=(32, 32, 3))
  a = inputs
  for i in range(HarrisHp.Int('conv_blocks', 3, 5, default=3)):
    filters = AdamHp.Int('filters_' + str(i), 32, 256, step=32)
    for _ in range(2):
      a = tf.keras.layers.Convolution2D(
        filters, kernel_size=(3, 3), padding='same')(x)
      a = tf.keras.layers.BatchNormalization()(x)
      a = tf.keras.layers.ReLU()(x)
    if hp.Choice('pooling_' + str(i), ['avg', 'max']) == 'max':
      a = tf.keras.layers.MaxPool2D()(x)
    else:
      a = tf.keras.layers.AvgPool2D()(x)
  a = tf.keras.layers.GlobalAvgPool2D()(x)
  a = tf.keras.layers.Dense(
      HarrisHp.Int('hidden_size', 30, 100, step=10, default=50),
      activation='relu')(x)
  a= tf.keras.layers.Dropout(
      HarrisHp.Float('dropout', 0, 0.5, step=0.1, default=0.5))(x)
  outputs = tf.keras.layers.Dense(10, activation='softmax')(x)

  model = tf.keras.Model(inputs, outputs)
  model.compile(
    optimizer=tf.keras.optimizers.Adam(
      HarrisHp.Float('learning_rate', 1e-4, 1e-2, sampling='log')),
    loss='sparse_categorical_crossentropy', 
    metrics=['accuracy'])
  return model
